# Supplementary material for: Exploiting Pan Influenza A and Pan Influenza B Pseudotype Libraries for Efficient Vaccine Antigen Selection
Source: Vaccines (Basel). 2021 Jul 5;9(7):741. doi: 10.3390/vaccines9070741 (PMC8310092; doi:10.3390/vaccines9070741)
Supplement: Supplementary file 1 [file vaccines-09-00741-s001.zip]

Archive with 1 entries (1 files):
- vaccines-1234751-supplementary.pdf
